# Supplementary material for: Design of a Glycoconjugate Vaccine Against Salmonella Paratyphi A
Source: Vaccines (Basel). 2024 Nov 12;12(11):1272. doi: 10.3390/vaccines12111272 (PMC11599127; doi:10.3390/vaccines12111272)
Supplement: Supplementary file 1 [file vaccines-12-01272-s001.zip]

Archive with 1 entries (1 files):
- vaccines-3254966-supplementary.pdf
